# Supplementary material for: Research on the High Light Out-Coupling Efficiency Deep-Blue Top-Emitting Organic Light-Emitting Diode through FDTD Optical Simulation
Source: Nanomaterials (Basel). 2023 Apr 5;13(7):1282. doi: 10.3390/nano13071282 (PMC10097390; doi:10.3390/nano13071282)
Supplement: Supplementary file 1 [file nanomaterials-13-01282-s001.zip]

Archive with 1 entries (1 files):
- nanomaterials-2287641-supplementary.pdf
